# Supplementary material for: Effectiveness of Infection Control Teams in Reducing Healthcare-Associated Infections: A Systematic Review and Meta-Analysis
Source: Int J Environ Res Public Health. 2022 Dec 19;19(24):17075. doi: 10.3390/ijerph192417075 (PMC9779570; doi:10.3390/ijerph192417075)
Supplement: Supplementary file 1 [file ijerph-19-17075-s001.zip]

Archive with 3 entries (3 files):
- Table S1. PRISMA 2020 checklist.pdf
- Table S2. Eligibility criteria.pdf
- Table S3. Search strategy.pdf
